# Supplementary material for: Iron chelation improves ineffective erythropoiesis and iron overload in myelodysplastic syndrome mice
Source: eLife. 2023 Dec 28;12:e83103. doi: 10.7554/eLife.83103 (PMC10754500; doi:10.7554/eLife.83103)
Supplement: Figure 1—figure supplement 2—source data 1. [file elife-83103-fig1-figsupp2-data1.xlsx]

## Sheet: Sheet1
WT	MDS	MDS DFP
0.1	0.1	0.119
0.1	0.1	0.57
0.1	0.1	0.517
		1.49
		1.91
