# Supplementary material for: Iron chelation improves ineffective erythropoiesis and iron overload in myelodysplastic syndrome mice
Source: eLife. 2023 Dec 28;12:e83103. doi: 10.7554/eLife.83103 (PMC10754500; doi:10.7554/eLife.83103)
Supplement: Figure 1—figure supplement 4—source data 1. [file elife-83103-fig1-figsupp4-data1.zip]

Archive with 4 entries (4 files):
- 83103R1 Figure 1 - figure supplement 4  source data 1 5.pptx
- __MACOSX/._83103R1 Figure 1 - figure supplement 4  source data 1 5.pptx
- 83103R1 Figure 1 supplement 4 source data 1 (2).tif
- __MACOSX/._83103R1 Figure 1 supplement 4 source data 1 (2).tif
