# Supplementary material for: Iron chelation improves ineffective erythropoiesis and iron overload in myelodysplastic syndrome mice
Source: eLife. 2023 Dec 28;12:e83103. doi: 10.7554/eLife.83103 (PMC10754500; doi:10.7554/eLife.83103)
Supplement: Figure 1—figure supplement 5—source data 1. [file elife-83103-fig1-figsupp5-data1.zip]

Archive with 8 entries (8 files):
- 83130r1 Figure 1 supplement 5 source data 1c (2).tif
- __MACOSX/._83130r1 Figure 1 supplement 5 source data 1c (2).tif
- 83103r1 Figure 1 supplement 5 source data 1a (2).tif
- __MACOSX/._83103r1 Figure 1 supplement 5 source data 1a (2).tif
- 83130R1 Figure 1 - figure supplement 5  source data 1.pptx
- __MACOSX/._83130R1 Figure 1 - figure supplement 5  source data 1.pptx
- 83130r1 Figure 1 supplement 5 source data 1b (1).tif
- __MACOSX/._83130r1 Figure 1 supplement 5 source data 1b (1).tif
