# Supplementary material for: Iron chelation improves ineffective erythropoiesis and iron overload in myelodysplastic syndrome mice
Source: eLife. 2023 Dec 28;12:e83103. doi: 10.7554/eLife.83103 (PMC10754500; doi:10.7554/eLife.83103)
Supplement: Figure 1—figure supplement 5—source data 2. [file elife-83103-fig1-figsupp5-data2.xlsx]

## Sheet: Sheet1
WT	MDS	MDS DFP
0.0184994	0.0490726	0.0644476
0.0214078	0.048387	0.0127852
0.0250487	0.0717359	0.0137815
