# Supplementary material for: Iron chelation improves ineffective erythropoiesis and iron overload in myelodysplastic syndrome mice
Source: eLife. 2023 Dec 28;12:e83103. doi: 10.7554/eLife.83103 (PMC10754500; doi:10.7554/eLife.83103)
Supplement: Figure 3—figure supplement 1—source data 1. [file elife-83103-fig3-figsupp1-data1.xlsx]

## Sheet: Sheet1
	MDS	MDS DFP
male	37.63	21.57
	29.6	21.51
	31.25	23
	43.25	15.25
		30.26
		30.39
		30.22
female	40.11	25.19
	22.77	22.41
	20.2	55.76
	20.22	25.69
	19.47	19.76
	43.64	24.94
	53.44	28.02
	41.16	29.08
	32.31
