# Supplementary material for: Iron chelation improves ineffective erythropoiesis and iron overload in myelodysplastic syndrome mice
Source: eLife. 2023 Dec 28;12:e83103. doi: 10.7554/eLife.83103 (PMC10754500; doi:10.7554/eLife.83103)
Supplement: Figure 4—figure supplement 2—source data 1. [file elife-83103-fig4-figsupp2-data1.zip]

Archive with 12 entries (12 files):
- 83130 Figure 4  figure supplement 2  source data 1 - Copy.pptx
- __MACOSX/._83130 Figure 4  figure supplement 2  source data 1 - Copy.pptx
- 83130 Figure 4 supplement 2 source data 1a (2).tif
- __MACOSX/._83130 Figure 4 supplement 2 source data 1a (2).tif
- 83130 Figure 4 supplement 2 source data 1b (2).tif
- __MACOSX/._83130 Figure 4 supplement 2 source data 1b (2).tif
- 83130 Figure 4 supplement 2 source data 1c (2).tif
- __MACOSX/._83130 Figure 4 supplement 2 source data 1c (2).tif
- 83130 Figure 4 supplement 2 source data 1d (3).tif
- __MACOSX/._83130 Figure 4 supplement 2 source data 1d (3).tif
- 83130 Figure 4 supplement 2 source data 1e (6).tif
- __MACOSX/._83130 Figure 4 supplement 2 source data 1e (6).tif
