# Supplementary material for: Iron chelation improves ineffective erythropoiesis and iron overload in myelodysplastic syndrome mice
Source: eLife. 2023 Dec 28;12:e83103. doi: 10.7554/eLife.83103 (PMC10754500; doi:10.7554/eLife.83103)
Supplement: Figure 6—figure supplement 1—source data 1. [file elife-83103-fig6-figsupp1-data1.xlsx]

## Sheet: Sheet1
WT	WT DFP
18.119	37.193
15.074	54.172
12.267	9.761
11.795	28.155
11.378	43.282
	28.729
	18.027
	15.152
	15.746
	105.382
	93.754
