# Supplementary material for: Iron chelation improves ineffective erythropoiesis and iron overload in myelodysplastic syndrome mice
Source: eLife. 2023 Dec 28;12:e83103. doi: 10.7554/eLife.83103 (PMC10754500; doi:10.7554/eLife.83103)
Supplement: Figure 6—figure supplement 2—source data 1. [file elife-83103-fig6-figsupp2-data1.xlsx]

## Sheet: Sheet1
WT	WT DFP
0.239427	0.13779
0.186689	0.132959
0.113122	0.0558353
0.164772	0.124522
0.216036	0.13084
0.14751
0.179406
