# Supplementary material for: Iron chelation improves ineffective erythropoiesis and iron overload in myelodysplastic syndrome mice
Source: eLife. 2023 Dec 28;12:e83103. doi: 10.7554/eLife.83103 (PMC10754500; doi:10.7554/eLife.83103)
Supplement: Figure 7—source data 2. [file elife-83103-fig7-data2.zip]

Archive with 6 entries (6 files):
- 83130 Figure 7  source data 2.pptx
- __MACOSX/._83130 Figure 7  source data 2.pptx
- 83130 Figure 7 source data 2a (2).tif
- __MACOSX/._83130 Figure 7 source data 2a (2).tif
- 83130 Figure 7 source data 2b (4).tif
- __MACOSX/._83130 Figure 7 source data 2b (4).tif
